# Supplementary material for: Vaginal Microbiota Changes in Patients With Premature Ovarian Insufficiency and Its Correlation With Ovarian Function
Source: Front Endocrinol (Lausanne). 2022 Feb 22;13:824282. doi: 10.3389/fendo.2022.824282 (PMC8902819; doi:10.3389/fendo.2022.824282)
Supplement: Supplementary Table 2 — Phylum abundance: all. [file Table_2.xlsx]

## Sheet: Sheet1
Phylum	POI01	POI02	POI03	POI04	POI05	POI06	POI07	POI08	POI09	POI10	POI11	POI12	POI13	POI14	POI15	POI16	POI17	POI18	POI19	POI20	POI21	POI22	POI23	POI24	POI25	POI26	POI27	POI28	POI29	POI30	CON01	CON02	CON03	CON04	CON05	CON06	CON07	CON08	CON09	CON10	CON11	CON12	CON13	CON14	CON15	CON16	CON17	CON18	CON19
Firmicutes	29.8237	38.2877	11.7881	98.4028	97.7121	97.6621	12.4018	99.5197	99.229	99.4518	1.1381	99.5326	78.6654	95.6087	88.1144	0.882142	98.3567	98.0594	99.3898	84.1455	98.4346	80.9524	99.1659	1.23529	95.9187	1.67574	92.5607	99.4862	99.2402	99.3904	99.8625	97.2703	93.2812	98.2067	62.3109	1.83201	99.2722	99.5041	87.617	98.6026	61.6772	94.5961	98.6858	98.8554	41.1925	99.5608	0.594308	99.3976	99.3883
Actinobacteria	68.8475	46.7384	75.5757	0.068292	0.544325	0.447546	72.4119	0.120072	0.061285	0.100355	88.9333	0.094082	10.6081	3.79738	1.58815	97.7434	1.10901	0.087292	0.070952	0.122847	0.529101	13.1882	0.598957	87.5937	3.3195	96.6224	6.24198	0.054786	0.128088	0.16205	0.047418	1.6225	5.24934	1.04999	0.184907	94.8081	0.022934	0.043889	0.117475	0.505708	36.916	3.91247	1.08189	0.051767	0.48632	0.04834	96.7083	0.030119	0.016804
Proteobacteria	1.06448	14.3887	0.28916	0.459924	1.57912	1.65668	0.174443	0.340204	0.686001	0.43587	0.427168	0.373341	10.5866	0.593953	1.7822	0.584675	0.35103	0.762129	0.509437	1.64278	0.448638	5.79434	0.144161	0.480678	0.52346	0.811789	1.18377	0.454579	0.615876	0.435219	0.05216	1.04783	0.762104	0.733093	36.734	2.54264	0.688031	0.428645	12.2212	0.870775	0.886088	0.989757	0.177259	1.07272	56.9741	0.381194	2.0954	0.572266	0.573023
Bacteroidetes	0.264311	0.142898	5.80568	0.140765	0.014554	0.007586	6.99566	0.006004	0	0	8.80576	0	0.133832	0	5.44619	0.266694	0.071449	0.147725	0.011352	8.25244	0.33404	0.046062	0.087527	10.2011	0.051069	0.237994	0	0	0	0	0	0.017178	0.360912	0.002921	0.658096	0.004264	0.006116	0	0.030813	0	0.012789	0.273347	0	0.008628	1.02187	0	0.007659	0	0.006722
Tenericutes	0	0	0.107873	0.898942	0.129532	0.171433	0.112491	0	0	0.005991	0.695673	0	0	0	3.04609	0.497487	0.059023	0.938392	0	5.81717	0.109721	0	0	0.484124	0.08086	0.647149	0	0	0.015792	0	0.037934	0.024986	0.307742	0.002921	0.002912	0.753269	0	0	0	0.011969	0.491459	0.174221	0.055011	0	0	0	0.519254	0	0
Fusobacteria	0	0	5.70979	0	0	0	7.18967	0	0	0	0	0	0	0	0	0	0.05281	0	0	0	0	0	0	0	0.106394	0	0	0	0	0	0	0	0.038669	0	0.016016	0	0	0	0	0	0	0.033042	0	0	0.037295	0	0	0	0
Candidatus_Saccharibacteria	0	0	0.701176	0	0	0	0.692882	0	0	0	0	0	0	0	0	0	0	0	0	0	0	0.004765	0	0	0	0	0	0	0	0	0	0	0	0	0	0	0	0	0	0	0	0	0	0	0	0	0	0	0
Acidobacteria	0	0.250832	0.004495	0	0	0.025791	0	0.008005	0.015816	0	0	0	0.006153	0	0.01532	0.017096	0	0.005036	0.004257	0.007226	0	0	0.003432	0.005169	0	0.00489	0.013589	0	0	0.012347	0	0.017178	0	0	0.052415	0.029847	0.010703	0.01463	0	0.005985	0.010962	0.012015	0	0.011504	0.101441	0.005525	0.033698	0	0.008402
Cyanobacteria	0	0.171782	0	0	0.020376	0.022757	0.004891	0	0.007908	0.005991	0	0	0	0	0.00766	0.008548	0	0	0.01419	0.012044	0	0.014295	0	0	0	0	0	0.004442	0	0	0	0	0	0.004381	0.040767	0.021319	0	0.008778	0	0.002992	0.005481	0.009011	0	0	0.15962	0.004143	0.041356	0	0.006722
Verrucomicrobia	0	0	0	0.009756	0	0	0	0	0	0	0	0	0	0	0	0	0	0	0	0	0.121913	0	0	0	0	0	0	0	0	0	0	0	0	0	0	0	0	0	0	0	0	0	0	0	0.004475	0	0	0	0
unclassified	0	0	0.017979	0.008362	0	0	0.016303	0	0	0	0	0	0	0	0	0	0	0	0	0	0	0	0	0	0	0	0	0	0	0	0	0	0	0	0	0	0	0	0.013481	0	0	0	0	0	0.022377	0	0	0	0
Synergistetes	0	0	0	0.01115	0	0	0	0.006004	0	0	0	0	0	0	0	0	0	0	0	0	0.021944	0	0	0	0	0	0	0	0	0	0	0	0	0	0	0.008528	0	0	0	0	0	0	0	0	0	0	0	0	0
Planctomycetes	0	0.012162	0	0	0	0.006068	0	0	0	0	0	0	0	0	0	0	0	0	0	0	0	0	0	0	0	0	0	0	0	0	0	0	0	0	0	0	0	0	0	0	0	0	0	0	0	0	0	0	0
Candidatus_Melainabacteria	0	0	0	0	0	0	0	0	0	0	0	0	0	0	0	0	0	0	0	0	0	0	0	0	0	0	0	0	0	0	0	0	0	0	0	0	0	0	0	0	0	0	0	0	0	0	0	0	0
Deinococcus-Thermus	0	0	0	0	0	0	0	0	0	0	0	0	0	0	0	0	0	0	0	0	0	0	0	0	0	0	0	0	0	0	0	0	0	0	0	0	0	0	0	0	0	0	0	0	0	0	0	0	0
Chloroflexi	0	0.004561	0	0	0	0	0	0	0	0	0	0	0	0	0	0	0	0	0	0	0	0	0	0	0	0	0	0	0	0	0	0	0	0	0	0	0	0	0	0	0	0	0	0	0	0	0	0	0
Gemmatimonadetes	0	0.00304	0	0	0	0	0	0	0	0	0	0	0	0	0	0	0	0	0	0	0	0	0	0	0	0	0	0	0	0	0	0	0	0	0	0	0	0	0	0	0	0	0	0	0	0	0	0	0
Lentisphaerae	0	0	0	0	0	0	0	0	0	0	0	0	0	0	0	0	0	0	0	0	0	0	0	0	0	0	0	0	0	0	0	0	0	0	0	0	0	0	0	0	0	0	0	0	0	0	0	0	0
Patescibacteria	0	0	0	0	0	0	0	0	0	0	0	0	0	0	0	0	0	0	0	0	0	0	0	0	0	0	0	0	0	0	0	0	0	0	0	0	0	0	0	0	0	0	0	0	0	0	0	0	0
[truncated: 7 more columns]
