# Supplementary material for: Vaginal Microbiota Changes in Patients With Premature Ovarian Insufficiency and Its Correlation With Ovarian Function
Source: Front Endocrinol (Lausanne). 2022 Feb 22;13:824282. doi: 10.3389/fendo.2022.824282 (PMC8902819; doi:10.3389/fendo.2022.824282)
Supplement: Supplementary Table 3 — Genus abundance: top 20. [file Table_3.xlsx]

## Sheet: Sheet1
Genus	POI01	POI02	POI03	POI04	POI05	POI06	POI07	POI08	POI09	POI10	POI11	POI12	POI13	POI14	POI15	POI16	POI17	POI18	POI19	POI20	POI21	POI22	POI23	POI24	POI25	POI26	POI27	POI28	POI29	POI30	CON01	CON02	CON03	CON04	CON05	CON06	CON07	CON08	CON09	CON10	CON11	CON12	CON13	CON14	CON15	CON16	CON17	CON18	CON19
Lactobacillus	0.193707	0.92884	3.12233	97.4467	96.149	96.4864	3.03564	99.4957	99.2053	99.3739	0.181546	99.4967	78.0439	95.5962	0.298736	0.100865	96.4183	96.6476	99.3643	0.224015	96.6962	80.4203	99.1573	0.141275	93.9228	0.82646	92.5229	99.4595	99.1929	99.3811	99.1275	96.3396	92.7753	98.195	0.377095	1.48238	99.2447	99.4353	83.5304	97.6944	61.6004	94.2041	98.6782	98.1896	1.40973	99.4986	0.390589	99.3976	99.3883
Atopobium	0.012672	0.015202	22.4586	0.006969	0.013099	0.012137	22.6173	0.038023	0	0.040442	72.0937	0.005973	0.092298	3.38892	0.934508	59.748	0	0.015108	0.036895	0	0.017068	0.004765	0.495984	71.2851	1.33206	59.6502	5.88262	0.004442	0	0.00463	0.014225	0.024986	0	0.007302	0	0	0	0	0	0.008977	0	0.006008	0.044315	0	0	0	0	0	0
Gardnerella	0.018103	0.027364	51.0915	0.012543	0.462821	0.332246	47.1307	0.054032	0	0.03445	16.6718	0.079148	10.4035	0.005351	0.582152	37.6346	1.09658	0.043646	0.008514	0.012044	0.507156	13.0881	0.092675	15.9692	1.96191	36.5876	0.010569	0.028134	0.091241	0.12964	0.033193	1.5616	4.96093	0.005841	0.005824	0	0	0.005852	0.007703	0.424914	36.8046	3.72773	0.388136	0	0	0.005525	0	0.008032	0
Bifidobacterium	68.728	45.5907	0.005993	0.030662	0.004366	0.007586	0	0.014008	0	0.002996	0	0	0.019998	0	0.00766	0	0	0	0	0	0	0.011119	0	0	0	0	0	0.004442	0	0	0	0	0.088617	1.00618	0.016016	94.7172	0.009174	0.004389	0.100143	0.056855	0.025578	0.021027	0.641799	0.020131	0.011934	0.009668	96.5858	0.01004	0
Streptococcus	29.3439	36.6762	0.007491	0.121253	1.47724	1.0377	0.009782	0.006004	0	0	0.21511	0.020907	0.112296	0	70.2898	0.011967	1.04377	0.723519	0.017029	65.1596	0.024383	0.101655	0.008581	0.099926	1.11288	0	0.00302	0.004442	0	0	0.73498	0.841701	0.153065	0.005841	51.282	0.03411	0.009174	0	3.55121	0.852821	0.027405	0.154696	0	0.458709	26.0972	0.002762	0.024508	0	0
Haemophilus	0	0	0	0	0.106245	0.016688	0	0	0	0	0	0	0.052302	0	0	0	0.059023	0	0	0	0	0.033356	0	0	0.087243	0	0	0	0	0	0	0	0	0.005841	32.0094	0	0.01529	0	0.007703	0.007481	0.007308	0.030038	0	0.616885	46.9284	0.002762	0	0	0
Prevotella	0.257069	0.059288	5.79219	0	0.004366	0	6.98099	0	0	0	8.79356	0	0.133832	0	5.43342	0.218826	0.071449	0.109115	0.008514	8.25244	0	0.042886	0.087527	10.1787	0.051069	0.185831	0	0	0	0	0	0.017178	0.360912	0	0.621697	0	0	0	0.030813	0	0.012789	0.26734	0	0.008628	0.959215	0	0	0	0
Pseudomonas	0.845432	10.4073	0.206757	0.129615	1.03189	1.11052	0.136946	0.272163	0.470514	0.357983	0.346311	0.213551	0.479948	0.438776	1.2358	0.374397	0.239197	0.444855	0.368951	0.953872	0.160925	0.344674	0.094391	0.344572	0.34259	0.622697	0.854611	0.330199	0.452695	0.317926	0.05216	0.871371	0.567147	0.531565	3.60497	2.01819	0.522904	0.333553	0.169472	0.685249	0.730794	0.64582	0.131416	0.378183	7.28585	0.27899	1.56542	0.508012	0.44027
Aerococcus	0	0	0.026968	0	0	0	0.029346	0	0	0	0.028986	0.005973	0	0	14.7479	0	0	0.151083	0	15.4643	0	0	0	0.008614	0	0	0	0	0	0	0	0	0	0	0	0	0	0	0	0	0	0	0	0	0	0	0	0	0
Escherichia	0	0.00304	0	0.303829	0.011643	0	0	0	0	0	0	0.103042	8.43448	0	0	0	0	0.20648	0	0.014453	0.187745	4.52842	0	0	0	0	0	0.017769	0	0	0	0	0.009667	0	0.016016	0.024161	0.006116	0	5.81597	0	0.01827	0.004506	0	0	0	0	0.006127	0	0
Veillonellaceae_unclassified	0	0	1.76343	0	0	0	2.07702	0	0	0	0	0	0.010768	0	0	0	0	0	0	0.004818	0	0	0	0	0	0	0	0	0	0	0	0	0	0	7.26381	0	0.004587	0	0	0	0	0.013517	0	0.1553	11.1093	0	0.003063	0	0
Ureaplasma	0	0	0.098884	0.898942	0.129532	0.171433	0.092928	0	0	0.005991	0.695673	0	0	0	3.04609	0.497487	0.059023	0.938392	0	5.81717	0	0	0	0.484124	0.08086	0.647149	0	0	0.015792	0	0.037934	0.024986	0.307742	0.002921	0	0.722001	0	0	0	0.011969	0.491459	0.174221	0.055011	0	0	0	0.496278	0	0
Sneathia	0	0	5.70979	0	0	0	7.18967	0	0	0	0	0	0	0	0	0	0.04815	0	0	0	0	0	0	0	0.106394	0	0	0	0	0	0	0	0	0	0	0	0	0	0	0	0	0	0	0	0	0	0	0	0
Klebsiella	0	0	0	0	0	0	0	0	0	0	0	0	0	0	0	0	0	0	0	0	0	0	0	0	0	0	0	0	0	0	0	0	0	0	0.023295	0	0	0	5.7813	0	0	0	0	0	0	0	0	0	0
Brevundimonas	0.101379	2.17388	0.040452	0.013937	0.109156	0.271562	0.014673	0.054032	0.152225	0.032952	0.065601	0.046294	0.110757	0.107019	0.257883	0.112832	0.04815	0.080577	0.100752	0.226424	0.021944	0.073065	0.046338	0.091312	0.063837	0.109217	0.226487	0.066632	0.108787	0.081796	0	0.124928	0.109563	0.122669	0.636256	0.241615	0.110085	0.065833	0.011555	0.12119	0.105965	0.225286	0.033618	0.053204	1.77224	0.067676	0.261924	0.036143	0.112588
Dialister	0	0.007601	2.17544	0.006969	0.005822	0	2.1569	0	0	0	0.370721	0.002987	0.076915	0	0.188944	0.348754	0.017086	0.010072	0	0.238468	0	0.093713	0	0.447944	0.010639	0.304828	0	0	0	0	0	0	0.062837	0	0.305753	0.120807	0	0	0.009629	0	0	0.03905	0	0.00719	0.210341	0	0.065864	0	0
Enterococcus	0.191897	0.393731	0	0.136583	0	0	0	0	0	0	0	0	0.012306	0	2.53798	0	0	0.156119	0	2.98446	0	0.012707	0	0	0	0	0	0	0	0	0	0	0.017723	0	0	0	0	0	0.16562	0	0	0.010513	0	0	0	0	0	0	0
Howardella	0	0.010641	0	0	0	0	0	0	0	0	0.004577	0	0.006153	0	0	0	0	0	0	0	0	0	0	0	0	0.00652	0	0	0	0	0	0	0	0	2.59598	0	0	0	0.171398	0	0	0	0	0.023007	1.80804	0	0	0	0
Eggerthella	0	0	1.7919	0	0	0	2.16994	0	0	0	0	0	0	0	0	0	0	0	0	0	0	0	0	0	0	0	0	0	0	0	0	0	0	0	0	0	0	0	0	0	0	0	0	0	0	0	0	0	0
Megasphaera	0	0	1.92374	0	0	0	1.99061	0	0	0	0	0	0	0	0	0	0	0	0	0	0	0	0	0	0	0	0	0	0	0	0	0	0	0	0	0	0	0	0	0	0	0	0	0	0	0	0	0	0
Others	0.30776	3.70624	3.78455	0.891972	0.494842	0.553745	4.3676	0.066039	0.171997	0.151284	0.532436	0.025388	2.01055	0.463749	0.439172	0.952235	0.899321	0.473389	0.095073	0.647959	2.38462	1.24528	0.017161	0.949297	0.927759	1.05956	0.49978	0.084401	0.138616	0.084884	0	0.193638	0.586481	0.116827	1.24195	0.639573	0.077979	0.155075	0.647076	0.136152	0.175392	0.476108	0.027504	0.089155	2.40773	0.133971	0.600432	0.04016	0.058816
[truncated: 7 more columns]
