# Supplementary material for: Vaginal Microbiota Changes in Patients With Premature Ovarian Insufficiency and Its Correlation With Ovarian Function
Source: Front Endocrinol (Lausanne). 2022 Feb 22;13:824282. doi: 10.3389/fendo.2022.824282 (PMC8902819; doi:10.3389/fendo.2022.824282)
Supplement: Supplementary Table 4 — Species abundance: top 20. [file Table_4.xlsx]

## Sheet: Sheet1
Species	POI01	POI02	POI03	POI04	POI05	POI06	POI07	POI08	POI09	POI10	POI11	POI12	POI13	POI14	POI15	POI16	POI17	POI18	POI19	POI20	POI21	POI22	POI23	POI24	POI25	POI26	POI27	POI28	POI29	POI30	CON01	CON02	CON03	CON04	CON05	CON06	CON07	CON08	CON09	CON10	CON11	CON12	CON13	CON14	CON15	CON16	CON17	CON18	CON19
Lactobacillus_crispatus	0.088707	0.719053	0.065923	95.6865	0.078592	3.18592	0.355408	99.3996	1.31467	99.0758	0.039666	98.0915	0.706078	27.7838	0.178731	0.078641	0.717592	96.2397	0.420037	0.096351	79.6991	0.082595	86.1382	0.032734	0.131929	0.753105	27.8579	99.2537	94.7203	94.8684	1.13329	0.143667	91.0787	0.156257	0.026207	1.3701	96.9268	0.054129	0.078959	0.079297	1.10533	93.8947	0.065708	96.2397	0.061163	0.070438	0.358423	98.7029	0.043691
Lactobacillus_iners	0.105	0.209787	2.62042	1.64597	95.8462	92.9515	2.27428	0.01601	97.8906	0.17974	0.126625	0.743694	75.8165	0.085615	0.056173	0.022225	89.5173	0.293772	98.9329	0.127665	16.7922	80.1979	10.8447	0.091312	87.3072	0.035862	0.042278	0.140668	2.01081	2.15912	0	0.018739	1.65794	97.754	0.195099	0	0.399058	29.3936	37.8616	0.043389	0.1151	0.090114	83.7594	0.073336	0.396814	29.2553	0.019912	0.060239	97.8743
Lactobacillus_sp._L-YJ	0	0	0.014982	0	0.148452	0.145642	0	0	0	0.113836	0.015256	0.073175	1.40139	64.3218	0.063833	0	0	0.018466	0.011352	0	0	0.085771	0.022311	0	0.027663	0.029342	61.9502	0.025172	0.024565	0.049387	54.4502	3.74783	0.038669	0	0.106285	0	0.016819	0.013167	38.189	3.77635	58.9111	0.055571	0.033618	0	0.029836	0.013811	0.012254	0	0.867096
Atopobium_vaginae	0.012672	0.015202	16.578	0.006969	0.013099	0.012137	16.5607	0.038023	0	0.040442	71.9366	0.005973	0.087683	3.25158	0.934508	59.5651	0	0.015108	0.036895	0	0.017068	0	0.495984	71.0714	1.33206	59.4953	5.62744	0.004442	0	0.00463	0.014225	0.024986	0	0.007302	0	0	0	0	0	0.008977	0	0.006008	0.044315	0	0	0	0	0	0
Lactobacillus_jensenii	0	0	0	0	0	0	0	0	0	0	0	0	0	0	0	0	5.71899	0	0	0	0	0	0	0.017229	6.06235	0.00815	0.046807	0.032576	1.31071	1.05101	3.24814	90.5758	0	0.007302	0.043679	0.01137	0.012232	0	0.643223	91.8728	0	0.024031	13.5114	1.01089	0	0	0	0	0.072258
Gardnerella_vaginalis	0	0	9.38048	0	0.215401	0.163847	8.52815	0.054032	0	0.03445	16.6718	0.079148	10.4035	0.005351	0.582152	37.6346	1.09658	0.043646	0.008514	0.012044	0.507156	13.0881	0.092675	15.9692	1.96191	36.5876	0.010569	0.028134	0	0	0.033193	0	4.96093	0.005841	0	0	0	0.005852	0	0	36.8046	3.72773	0.20018	0	0	0.005525	0	0.008032	0
Streptococcus_anginosus	0	0	0.007491	0.105922	0.960573	0.547675	0.009782	0	0	0	0.21511	0.020907	0.055379	0	70.2566	0.011967	0.49082	0.723519	0.017029	65.0777	0.024383	0.054004	0.008581	0.099926	0.474519	0	0.00302	0.004442	0	0	0	0	0	0.005841	50.934	0.03411	0.009174	0	0	0	0.014616	0.03154	0	0.379621	25.6989	0.002762	0.024508	0	0
Bifidobacterium_breve	0	0	0	0.012543	0	0	0	0	0	0.002996	0	0	0	0	0.00766	0	0	0	0	0	0	0	0	0	0	0	0	0.004442	0	0	0	0	0.080561	1.00618	0.016016	94.7172	0.009174	0.004389	0.100143	0.056855	0.021924	0.021027	0.641799	0.020131	0.011934	0.009668	96.5858	0.01004	0
Bifidobacterium_sp._HGAT7	68.4221	45.5177	0.005993	0.018118	0.004366	0.007586	0	0.014008	0	0	0	0	0	0	0	0	0	0	0	0	0	0	0	0	0	0	0	0	0	0	0	0	0	0	0	0	0	0	0	0	0.003654	0	0	0	0	0	0	0	0
Lactobacillus_unclassified	0	0	0.421005	0	0	0	0.396166	0	0	0	0	0	0	0.07848	0	0	0	0	0	0	0	0	0	0	0	0	0	0	0.710626	0.805618	0	0	0	0.113907	0	0.095225	0.86539	52.7672	0.785734	0	0	0.105134	0.082517	0.06327	0.705612	53.3037	0	0	0
uncultured_Gardnerella_sp.	0.018103	0.027364	41.6361	0.012543	0.24742	0.168399	38.552	0	0	0	0	0	0	0	0	0	0	0	0	0	0	0	0	0	0	0	0	0	0.091241	0.12964	0	1.5616	0	0	0.005824	0	0	0	0.007703	0.424914	0	0	0.187956	0	0	0	0	0	0
Lactobacillus_gasseri	0	0	0	0	0.075681	0.097095	0.009782	0	0	0	0	0	0	0	0	0	0	0	0	0	0	0	0	0	0	0	0.122303	0	0	0	39.523	0.780799	0	0.024826	0	0	0	0	0.18873	0.766043	0	0	0	0	0	0	0	0	0.531012
Haemophilus_haemolyticus	0	0	0	0	0.005822	0	0	0	0	0	0	0	0	0	0	0	0.05281	0	0	0	0	0	0	0	0.087243	0	0	0	0	0	0	0	0	0.005841	31.9773	0	0.01529	0	0.007703	0.007481	0.007308	0.030038	0	0.616885	46.8896	0.002762	0	0	0
Streptococcus_pneumoniae	29.2136	36.6671	0	0.015331	0.407516	0.374725	0	0.006004	0	0	0	0	0.056917	0	0	0	0.55295	0	0	0	0	0.047651	0	0	0.638366	0	0	0	0	0	0	0	0	0	0.139773	0	0	0	0.23495	0	0	0.004506	0	0	0.179014	0	0	0	0
Pseudomonas_stutzeri	0.845432	10.3541	0.206757	0.129615	1.03189	1.11052	0.136946	0.272163	0.470514	0.357983	0.346311	0.213551	0.479948	0.438776	1.2358	0.374397	0.239197	0.444855	0.368951	0.953872	0.160925	0.344674	0.094391	0.344572	0.34259	0.622697	0.854611	0.330199	0.452695	0.317926	0.05216	0.871371	0.567147	0.531565	3.60497	2.01251	0.522904	0.333553	0.169472	0.685249	0.730794	0.639813	0.131416	0.378183	7.24259	0.27899	1.56542	0.508012	0.44027
uncultured_Lactobacillus_sp.	0	0	0	0	0	0.106197	0	0	0	0	0	0	0	0.888255	0	0	0	0	0	0	0.163363	0	1.23739	0	0	0	0.270274	0	0.324607	0.279343	0.279767	0.053094	0	0.138733	0	0	0.223228	17.2072	1.51369	0.097252	0	0.034544	0.252136	0.06327	0.216308	16.8554	0	0	0
uncultured_Prevotella_sp.	0.257069	0.059288	5.76523	0	0	0	6.94512	0	0	0	6.56008	0	0.113834	0	4.18997	0.182925	0.037277	0.109115	0	6.37842	0	0.042886	0.087527	7.68568	0	0.145079	0	0	0	0	0	0.010931	0.286796	0	0.053871	0	0	0	0	0	0.012789	0.135172	0	0	0.068622	0	0	0	0
Aerococcus_christensenii	0	0	0.026968	0	0	0	0.029346	0	0	0	0.028986	0.005973	0	0	13.2516	0	0	0.151083	0	14.39	0	0	0	0.008614	0	0	0	0	0	0	0	0	0	0	0	0	0	0	0	0	0	0	0	0	0	0	0	0	0
Escherichia_fergusonii	0	0.00304	0	0.303829	0.011643	0	0	0	0	0	0	0.103042	8.4114	0	0	0	0	0.20648	0	0.014453	0.187745	4.51253	0	0	0	0	0	0.017769	0	0	0	0	0.009667	0	0.016016	0.024161	0.006116	0	5.81597	0	0.01827	0.004506	0	0	0	0	0.006127	0	0
Veillonellaceae_unclassified	0	0	1.76343	0	0	0	2.07702	0	0	0	0	0	0.010768	0	0	0	0	0	0	0.004818	0	0	0	0	0	0	0	0	0	0	0	0	0	0	7.26381	0	0.004587	0	0	0	0	0.013517	0	0.1553	11.1093	0	0.003063	0	0
Others	1.03733	6.42739	21.5072	2.06269	0.953297	1.12873	24.1253	0.200119	0.324223	0.194721	4.05962	0.663054	2.45666	3.14635	9.24295	2.13013	1.57653	1.75423	0.204339	12.9447	2.44801	1.54389	0.978238	4.67929	1.63422	2.32289	3.2146	0.158437	0.354436	0.334904	1.26606	2.21122	1.31958	0.242417	5.61712	1.73537	0.989238	0.220908	14.4032	2.18143	2.2545	1.182	1.08953	0.999384	7.39028	0.201647	1.4245	0.710815	0.171404
[truncated: 7 more columns]
